# Supplementary material for: Targeting melanocortin 4 receptor to treat sleep-disordered breathing in mice
Source: J Clin Invest. 2025 Apr 15;135(12):e177823. doi: 10.1172/JCI177823 (PMC12165796; doi:10.1172/JCI177823)
Supplement: Supporting data values [file jci-135-177823-s180.xlsx]

## Sheet: Fig 1B
Male DIO						Male Lean						Female DIO
RR (Baseline)		VT (Baseline)		VE (Baseline)		RR (Baseline)		VT (Baseline)		VE (Baseline)		RR (Baseline)		VT (Baseline)		VE (Baseline)
Veh	Set	Veh	Set	Veh	Set	Veh	Set	Veh	Set	Veh	Set	Veh	Set	Veh	Set	Veh	Set
146.939	191.951	0.3362	0.308325	1.15838	1.50417	166.429	197.674	0.172959	0.24295	0.881051	1.43289	205.411	262.354	0.240796	0.238109	1.08518	1.34018
136.837	189.753	0.194519	0.461846	0.614331	2.19475	120.655	169.42	0.240371	0.278839	0.902282	1.58091	183.343	210.858	0.291918	0.278098	1.29034	1.3512
127.424	156.107	0.327972	0.337648	0.96768	1.28459	139.225	188.353	0.208275	0.21348	1.02736	1.48154	211.934	275.967	0.244295	0.280511	1.10937	1.61594
116.994	177.046	0.36641	0.299499	0.968148	1.19807	150.598	204.083	0.187998	0.20536	0.978249	1.39669	193.7	251.946	0.243631	0.296246	0.927667	1.45251
180.929	185.939	0.230126	0.280456	1.08435	1.29814	160.766	206.356	0.188718	0.239148	1.09504	1.78602	176.504	196.415	0.263683	0.227257	1.10169	1.02545
167.799	226.54	0.418919	0.450326	1.37776	1.90938	134.386	205.71	0.155754	0.220829	0.742498	1.65126	188.034	278.318	0.21441	0.271786	0.874278	1.60338
158.766	157.167	0.291331	0.280378	0.986073	0.949165	150.483	282.717	0.210825	0.220254	0.947026	1.93949	175.422	258.504	0.23778	0.303048	1.0361	1.84358
163.967	177.548	0.300632	0.358173	1.08389	1.53634	131.447	252.938	0.2357	0.248948	0.993135	2.04798	193.155	262.082	0.2098	0.299548	0.89546	1.76659
132.082	182.449	0.281673	0.237665	0.817538	0.954709	145.503	208.532	0.206366	0.227624	1.082	1.70681	190.339	273.644	0.19857	0.280335	0.903707	1.8482
180.152	241.356	0.195281	0.203624	0.781077	1.16886	156.588	221.852	0.176765	0.22458	0.977701	1.77176	192.943	273.28	0.193837	0.268831	0.935655	1.8196
154.788	210.482	0.212847	0.214635	0.681669	0.950093	138.566	190.779	0.165779	0.216043	0.736881	1.3819	170.832	220.397	0.260066	0.201878	1.14481	1.11664
178.725	229.905	0.23893	0.213356	0.775266	0.93065	126.676	261.003	0.174025	0.184159	0.863622	1.91407	173.289	239.467	0.162051	0.265106	0.754409	1.63031
226.459	256.992	0.172511	0.254435	0.859044	1.32672	150.59	245.216	0.19836	0.239786	0.980732	1.83979	182.151	199.138	0.224687	0.200817	0.918474	0.908914
148.907	210.253	0.32701	0.336429	1.00822	1.46225

## Sheet: Fig 1C
Male DIO				Male Lean				Female DIO
VE 8% CO2		HCVR		VE 8% CO2		HCVR		VE 8% CO2		HCVR
Veh	Set	Veh	Set	Veh	Set	Veh	Set	Veh	Set	Veh	Set
2.10736	4.82733	0.118622	0.415394	4.04619	4.66362	0.395643	0.403842	3.61117	3.43358	0.315748	0.261675
3.31259	8.66738	0.337282	0.809078	3.43779	5.08882	0.316939	0.438489	3.99591	3.48661	0.338195	0.266926
4.95452	5.10242	0.498355	0.477229	4.56616	5.61937	0.442349	0.517229	3.10126	3.51737	0.248986	0.237679
4.50417	5.69694	0.442564	0.562359	4.42323	4.60377	0.430623	0.400885	2.9932	3.10227	0.258191	0.20622
3.28779	4.71088	0.275431	0.426592	3.87071	5.53818	0.346959	0.46902	3.84121	3.64724	0.34244	0.327724
4.36412	5.68766	0.373295	0.472285	3.83743	5.62329	0.386866	0.496504	2.64582	3.25635	0.221443	0.206621
3.18739	5.20271	0.275165	0.531694	5.02085	4.76691	0.509228	0.353428	3.58992	4.02709	0.319228	0.272939
3.05199	4.24818	0.246012	0.33898	5.20868	5.61	0.526943	0.445252	2.79097	4.09966	0.236939	0.291634
3.3226	4.99312	0.313133	0.504807	3.86799	6.30718	0.348249	0.575047	2.63636	4.54296	0.216581	0.336845
2.76823	3.06033	0.248394	0.236433	3.77533	6.0131	0.349704	0.530168	3.15782	4.2927	0.277771	0.309137
2.49886	2.77264	0.227149	0.227819	2.88627	3.89726	0.268674	0.31442	4.0285	3.37921	0.360462	0.282929
2.45736	2.37121	0.210262	0.18007	4.57491	5.81229	0.463911	0.487278	2.97444	3.96682	0.277504	0.292064
2.63469	2.67492	0.221956	0.168526	3.1574	4.2828	0.272084	0.305377	3.25154	2.90021	0.291634	0.248912
2.98638	4.02971	0.24727	0.336348

## Sheet: Fig 2A
Male DIO						Male Lean						Female DIO
VO2 (light)		VCO2 (light)		RER (light)		VO2 (light)		VCO2 (light)		RER (light)		VO2 (light)		VCO2 (light)		RER (light)
Veh	Set	Veh	Set	Veh	Set	Veh	Set	Veh	Set	Veh	Set	Veh	Set	Veh	Set	Veh	Set
1324.82	1599.97	1071.82	1164.72	0.807487	0.727615	2001.97	2652.08	1660.03	2131.92	0.827359	0.800462	1702.23	1870.97	1277.18	1371.2	0.748179	0.73235
1464.05	1815.36	1179.82	1373.85	0.803821	0.755974	1893.79	2681	1532.26	2175.44	0.80959	0.804769	1529.15	1851.42	1147.87	1357.08	0.749846	0.732525
1364.28	2015.82	1105.67	1528.26	0.803744	0.756846	1673.67	2509.67	1404.74	2073.56	0.83759	0.826667	1664.92	2178.18	1217.33	1640.28	0.730667	0.752625
1654.23	1743.82	1312.1	1317.72	0.792769	0.754231	1885.87	2420.77	1585.79	1997.23	0.838564	0.822897	1358.85	1617.05	978.846	1187.33	0.720103	0.734125
1674.77	2027.18	1299.95	1541.46	0.774077	0.757744	1460.13	2204.72	1047.82	1857.77	0.717641	0.837744	1738.82	1933.83	1305.74	1430.45	0.750077	0.739775
1922.05	2227.92	1527.38	1667.51	0.792744	0.746564	1998.82	2206.95	1714.33	1814.1	0.854949	0.821795	1713.69	1827	1287.46	1310.15	0.750128	0.716825
1510.82	1926.49	1207.95	1446.15	0.799436	0.749538	1969.28	2046.95	1841.38	1671.82	0.931718	0.813718	1617.51	1866.1	1231.62	1358.95	0.760128	0.728025
1527.33	1765.9	1188.15	1359.13	0.773821	0.768923	1725.59	2010.64	1567.54	1658.46	0.905641	0.827744	1389.92	1568.78	1061.41	1132.17	0.761692	0.721125
1672.74	1701.97	1272.33	1269.31	0.758846	0.744564	2180.13	2128.69	1996.54	1724.72	0.916564	0.814923	1698.51	2108.78	1266.97	1525.62	0.744667	0.72325
1425.33	1878.64	1049.26	1461.26	0.736231	0.774615							1897.03	2245.68	1414.13	1641.7	0.744615	0.731
1623.05	2332.54	1221	1783.74	0.75059	0.762564
1496.92	1760.87	1219.87	1264.15	0.814128	0.718128
1863.28	2343.15	1520.8	1714.23	0.815897	0.730949
2041.36	1940.72	1643.36	1405.18	0.803359	0.723564

## Sheet: Fig 2B
Male DIO				Male Lean				Female DIO
VE/VO2		VE/VCO2		VE/VO2		VE/VCO2		VE/VO2		VE/VCO2
Veh	Set	Veh	Set	Veh	Set	Veh	Set	Veh	Set	Veh	Set
50.9447	44.771	62.8607	59.0545	29.3185	31.5985	35.3578	39.3079	40.352	35.8093	53.7813	48.8611
25.1766	72.5395	31.2419	95.8515	34.2803	38.1978	42.3687	47.0749	42.5797	43.4318	56.7231	59.253
30.2077	34.5952	38.0132	46.2218	39.2564	42.6993	46.7716	51.6797	37.3388	50.7832	51.0676	67.4367
38.4486	37.3136	48.0889	49.7071	23.623	40.9272	28.0931	49.6064	56.9753	50.1358	79.0938	68.2814
39.3299	44.6655	49.5851	59.1087	40.176	48.2174	55.9848	57.2223	30.1293	27.0911	40.1223	36.6245
62.3976	71.6029	77.1264	98.3609	28.4275	52.7285	33.145	64.147	30.6103	52.6562	40.7443	73.4289
35.3269	28.0932	45.5128	36.9454	30.2588	60.0301	32.3605	73.4999	40.866	32.971	53.6704	45.2756
42.5799	52.2003	54.7351	67.8232	30.6348	42.7591	33.7236	51.8391	40.0454	55.5534	52.4397	76.9765
29.3244	33.6565	38.553	45.129	24.832	44.5599	27.1154	54.9971	31.6321	50.264	42.4062	69.4767
32.8798	37.3311	44.6646	47.9941					23.8608	43.5586	32.0088	59.5836
31.7567	34.1272	42.2135	44.6269
31.0744	31.711	38.1318	44.171
21.9506	24.3286	26.8939	33.2543
29.6339	45.2074	36.8109	62.4368

## Sheet: Fig 4A
Male DIO (NREM Sleep) unobstructed breathing
VIMax		VE		VT		RR
Veh	Set	Veh	Set	Veh	Set	Veh	Set
1.51394	2.54529	0.405055	0.783072	0.110867	0.165432	159.892	190.823
3.82226	6.43265	1.09074	2.06655	0.307963	0.490923	155.224	181.272
3.75899	4.3522	0.917295	1.24228	0.286098	0.387182	137.176	139.744
3.1338	3.6381	1.17691	1.146	0.23583	0.223711	188.569	215.023
4.19103	3.87809	1.43825	1.19166	0.374179	0.284771	163.795	198.034
4.38587	4.78383	1.23007	1.24514	0.361596	0.363846	160.465	160.106
3.65198	3.49833	0.994085	1.24217	0.259045	0.330243	180.378	163.552
3.1076	3.43072	0.844548	1.15494	0.246892	0.243636	137.735	182.1
1.68095	1.97738	0.47677	0.540132	0.122625	0.121284	167.541	210.262

## Sheet: Fig 4B
Male DIO (REM Sleep) unobstructed breathing
VIMax		VE		VT		RR
Veh	Set	Veh	Set	Veh	Set	Veh	Set
1.34184	2.55969	0.374961	1.00422	0.077343	0.139904	246.088	310.49
2.61288	6.9488	0.790587	2.43619	0.191284	0.390706	203.462	290.272
2.73366	4.0998	0.816348	1.29286	0.192115	0.239924	214.049	282.016
2.60587	2.81952	0.992483	0.932657	0.177066	0.159368	231.985	278.264
4.54795	3.78875	1.68182	1.21248	0.345987	0.279328	228.738	206.754
4.52365	5.5019	1.25794	1.58735	0.22553	0.279826	308.207	316.646
3.31081	7.86762	1.05597	2.07394	0.199771	0.32005	288.546	289.56
2.95486	3.78426	0.980623	1.44972	0.202325	0.195713	209.65	318.228
1.03855	2.89682	0.296175	1.05782	0.074653	0.147344	199.736	325.607

## Sheet: Fig 4C
Male DIO
Apnea Index in total sleep total sleep
Veh	Set
10.6782	1.35135
29.9204	9.86842
42.8214	8.84718
21.3878	1.88442
5.24851	3.40788
9.16667	0.424628
22.1976	3.84205

## Sheet: Fig 4D
Male DIO
ODI in total sleep total sleep
Veh	Set
17.0192	9.45946
61.4324	58.3647
40.7795	35.804
56.0636	32.5879
53.6111	12.3142
21.8579	15.2655
66.5639	22.08

## Sheet: Fig 5A
Cumulative food intake (g)
food_intake	1	veh	1	0
food_intake	2	veh	1	0
food_intake	3	veh	1	0
food_intake	4	veh	1	0
food_intake	5	veh	1	0
food_intake	6	veh	1	0
food_intake	7	veh	1	0
food_intake	8	veh	1	0
food_intake	9	veh	1	0
food_intake	10	set	1	0
food_intake	11	set	1	0
food_intake	12	set	1	0
food_intake	13	set	1	0
food_intake	14	set	1	0
food_intake	15	set	1	0
food_intake	16	set	1	0
food_intake	17	set	1	0
food_intake	18	pair	1	0
food_intake	19	pair	1	0
food_intake	20	pair	1	0
food_intake	21	pair	1	0
food_intake	22	pair	1	0
food_intake	23	pair	1	0
food_intake	24	pair	1	0
food_intake	25	pair	1	0
food_intake	26	pair	1	0
food_intake	1	veh	2	3
food_intake	2	veh	2	2.2
food_intake	3	veh	2	3.1
food_intake	4	veh	2	1.5
food_intake	5	veh	2	2.3
food_intake	6	veh	2	3
food_intake	7	veh	2	2.7
food_intake	8	veh	2	2.5
food_intake	9	veh	2	2.9
food_intake	10	set	2	1.7
food_intake	11	set	2	1.4
food_intake	12	set	2	2
food_intake	13	set	2	1.8
food_intake	14	set	2	2
food_intake	15	set	2	0.7
food_intake	16	set	2	1.5
food_intake	17	set	2	1.6
food_intake	18	pair	2	1.6
food_intake	19	pair	2	1.6
food_intake	20	pair	2	1.6
food_intake	21	pair	2	1.6
food_intake	22	pair	2	1.6
food_intake	23	pair	2	1.6
food_intake	24	pair	2	1.6
food_intake	25	pair	2	1.6
food_intake	26	pair	2	1.6
food_intake	1	veh	3	6
food_intake	2	veh	3	3.8
food_intake	3	veh	3	6
food_intake	4	veh	3	4.5
food_intake	5	veh	3	4.2
food_intake	6	veh	3	5.6
food_intake	7	veh	3	5
food_intake	8	veh	3	4.8
food_intake	9	veh	3	5.1
food_intake	10	set	3	3.3
food_intake	11	set	3	2.5
food_intake	12	set	3	3.5
food_intake	13	set	3	3.3
food_intake	14	set	3	3.6
food_intake	15	set	3	2.1
food_intake	16	set	3	3.1
food_intake	17	set	3	3.2
food_intake	18	pair	3	3.1
food_intake	19	pair	3	3.1
food_intake	20	pair	3	3.1
food_intake	21	pair	3	3.1
food_intake	22	pair	3	3.1
food_intake	23	pair	3	3.1
food_intake	24	pair	3	3.1
food_intake	25	pair	3	3.1
food_intake	26	pair	3	3.1
food_intake	1	veh	4	8.7
food_intake	2	veh	4	6.5
food_intake	3	veh	4	7
food_intake	4	veh	4	6.3
food_intake	5	veh	4	7.1
food_intake	6	veh	4	8.3
food_intake	7	veh	4	8.5
food_intake	8	veh	4	7.4
food_intake	9	veh	4	8
food_intake	10	set	4	4.2
food_intake	11	set	4	3
food_intake	12	set	4	5.1
food_intake	13	set	4	4.2
food_intake	14	set	4	5.1
food_intake	15	set	4	3.6
food_intake	16	set	4	5.1
food_intake	17	set	4	5.2
food_intake	18	pair	4	4.3
food_intake	19	pair	4	4.3
food_intake	20	pair	4	4.3
food_intake	21	pair	4	4.3
food_intake	22	pair	4	4.3
food_intake	23	pair	4	4.3
food_intake	24	pair	4	4.3
food_intake	25	pair	4	4.3
food_intake	26	pair	4	4.3
food_intake	1	veh	5	11.3
food_intake	2	veh	5	8.5
food_intake	3	veh	5	8.5
food_intake	4	veh	5	8.7
food_intake	5	veh	5	9.8
food_intake	6	veh	5	11
food_intake	7	veh	5	11.2
food_intake	8	veh	5	9.5
food_intake	9	veh	5	10.6
food_intake	10	set	5	5
food_intake	11	set	5	4
food_intake	12	set	5	5.4
food_intake	13	set	5	5.5
food_intake	14	set	5	6.6
food_intake	15	set	5	6.6
food_intake	16	set	5	6.9
food_intake	17	set	5	7.1
food_intake	18	pair	5	5.6
food_intake	19	pair	5	5.6
food_intake	20	pair	5	5.6
food_intake	21	pair	5	5.6
food_intake	22	pair	5	5.7
food_intake	23	pair	5	5.6
food_intake	24	pair	5	5.6
food_intake	25	pair	5	5.6
food_intake	26	pair	5	5.6
food_intake	1	veh	6	13.9
food_intake	2	veh	6	12.3
food_intake	3	veh	6	12.1
food_intake	4	veh	6	12.4
food_intake	5	veh	6	12.9
food_intake	6	veh	6	13.7
food_intake	7	veh	6	13.7
food_intake	8	veh	6	11.4
food_intake	9	veh	6	13.2
food_intake	10	set	6	7.2
food_intake	11	set	6	5.4
food_intake	12	set	6	7.9
food_intake	13	set	6	6.9
food_intake	14	set	6	8.8
food_intake	15	set	6	8.7
food_intake	16	set	6	8.5
food_intake	17	set	6	9.2
food_intake	18	pair	6	7.5
food_intake	19	pair	6	7.5
food_intake	20	pair	6	7.5
food_intake	21	pair	6	7.5
food_intake	22	pair	6	7.6
food_intake	23	pair	6	7.5
food_intake	24	pair	6	7.5
food_intake	25	pair	6	7.5
food_intake	26	pair	6	7.5
food_intake	1	veh	7	17.6
food_intake	2	veh	7	15.4
food_intake	3	veh	7	14.6
food_intake	4	veh	7	14.7
food_intake	5	veh	7	15.7
food_intake	6	veh	7	15.6
food_intake	7	veh	7	15.7
food_intake	8	veh	7	12.4
food_intake	9	veh	7	15.5
food_intake	10	set	7	9.6
food_intake	11	set	7	8.2
food_intake	12	set	7	11.3
food_intake	13	set	7	10.1
food_intake	14	set	7	10.1
food_intake	15	set	7	11.3
food_intake	16	set	7	9.1
food_intake	17	set	7	11.4
food_intake	18	pair	7	10.1
food_intake	19	pair	7	10.1
food_intake	20	pair	7	10.1
food_intake	21	pair	7	10.1
food_intake	22	pair	7	10.2
food_intake	23	pair	7	10.1
food_intake	24	pair	7	10.1
food_intake	25	pair	7	10.1
food_intake	26	pair	7	10.1
food_intake	1	veh	8	21.3
food_intake	2	veh	8	18.4
food_intake	3	veh	8	16.8
food_intake	4	veh	8	17.9
food_intake	5	veh	8	18.1
food_intake	6	veh	8	17.7
food_intake	7	veh	8	17.8
food_intake	8	veh	8	12.4
food_intake	9	veh	8	17.8
food_intake	10	set	8	11.4
food_intake	11	set	8	10.2
food_intake	12	set	8	14
food_intake	13	set	8	12.9
food_intake	14	set	8	12.2
food_intake	15	set	8	13.8
food_intake	16	set	8	9.1
food_intake	17	set	8	13.4
food_intake	18	pair	8	12.4
food_intake	19	pair	8	12.4
food_intake	20	pair	8	12.4
food_intake	21	pair	8	12.4
food_intake	22	pair	8	12.5
food_intake	23	pair	8	12.4
food_intake	24	pair	8	12.4
food_intake	25	pair	8	12.4
food_intake	26	pair	8	12.4
food_intake	1	veh	9	25.4
food_intake	2	veh	9	20.9
food_intake	3	veh	9	19.7
food_intake	4	veh	9	20.4
food_intake	5	veh	9	20.7
food_intake	6	veh	9	20.3
food_intake	7	veh	9	20.1
food_intake	8	veh	9	12.5
food_intake	9	veh	9	20.9
food_intake	10	set	9	15
food_intake	11	set	9	12.2
food_intake	12	set	9	16.6
food_intake	13	set	9	15.1
food_intake	14	set	9	14.5
food_intake	15	set	9	16.4
food_intake	16	set	9	9.1
food_intake	17	set	9	15.8
food_intake	18	pair	9	14.9
food_intake	19	pair	9	14.9
food_intake	20	pair	9	14.9
food_intake	21	pair	9	14.9
food_intake	22	pair	9	15
food_intake	23	pair	9	14.9
food_intake	24	pair	9	14.9
food_intake	25	pair	9	14.9
food_intake	26	pair	9	15
food_intake	1	veh	10	28.4
food_intake	2	veh	10	23.2
food_intake	3	veh	10	21.7
food_intake	4	veh	10	22.3
food_intake	5	veh	10	23.2
food_intake	6	veh	10	22.5
food_intake	7	veh	10	22.3
food_intake	8	veh	10	13
food_intake	9	veh	10	23.3
food_intake	10	set	10	18.5
food_intake	11	set	10	14.5
food_intake	12	set	10	19.3
food_intake	13	set	10	17.8
food_intake	14	set	10	17.3
food_intake	15	set	10	18.6
food_intake	16	set	10	9.3
food_intake	17	set	10	18.1
food_intake	18	pair	10	17.6
food_intake	19	pair	10	17.5
food_intake	20	pair	10	17.6
food_intake	21	pair	10	17.6
food_intake	22	pair	10	17.7
food_intake	23	pair	10	17.6
food_intake	24	pair	10	17.6
food_intake	25	pair	10	17.6
food_intake	26	pair	10	17.7
food_intake	1	veh	11	31.4
food_intake	2	veh	11	24.4
food_intake	3	veh	11	24.5
food_intake	4	veh	11	24.4
food_intake	5	veh	11	25.7
food_intake	6	veh	11	25
food_intake	7	veh	11	25.5
food_intake	8	veh	11	13.8
food_intake	9	veh	11	25.8
food_intake	10	set	11	20.5
food_intake	11	set	11	16.4
food_intake	12	set	11	21.2
food_intake	13	set	11	19.7
food_intake	14	set	11	19.6
food_intake	15	set	11	21
food_intake	16	set	11	10.2
food_intake	17	set	11	20.5
food_intake	18	pair	11	19.7
food_intake	19	pair	11	19.5
food_intake	20	pair	11	19.6
food_intake	21	pair	11	19.6
food_intake	22	pair	11	19.7
food_intake	23	pair	11	19.6
food_intake	24	pair	11	19.7
food_intake	25	pair	11	19.7
food_intake	26	pair	11	19.8
food_intake	1	veh	12	34.6
food_intake	2	veh	12	26.6
food_intake	3	veh	12	27.4
food_intake	4	veh	12	26.7
food_intake	5	veh	12	28.2
food_intake	6	veh	12	28.2
food_intake	7	veh	12	27.7
food_intake	8	veh	12	15
food_intake	9	veh	12	28.6
food_intake	10	set	12	23
food_intake	11	set	12	18
food_intake	12	set	12	23.6
food_intake	13	set	12	21.8
food_intake	14	set	12	22
food_intake	15	set	12	23.3
food_intake	16	set	12	12
food_intake	17	set	12	23.1
food_intake	18	pair	12	21.7
food_intake	19	pair	12	21.7
food_intake	20	pair	12	21.8
food_intake	21	pair	12	21.8
food_intake	22	pair	12	21.8
food_intake	23	pair	12	21.6
food_intake	24	pair	12	21.8
food_intake	25	pair	12	21.9
food_intake	26	pair	12	22
food_intake	1	veh	13	38.1
food_intake	2	veh	13	28.6
food_intake	3	veh	13	29.8
food_intake	4	veh	13	28.8
food_intake	5	veh	13	31.2
food_intake	6	veh	13	30.5
food_intake	7	veh	13	30.2
food_intake	8	veh	13	16.6
food_intake	9	veh	13	31
food_intake	10	set	13	25.4
food_intake	11	set	13	19.4
food_intake	12	set	13	25.6
food_intake	13	set	13	24.4
food_intake	14	set	13	25.1
food_intake	15	set	13	25.5
food_intake	16	set	13	13.3
food_intake	17	set	13	25.5
food_intake	18	pair	13	23.9
food_intake	19	pair	13	23.9
food_intake	20	pair	13	24.1
food_intake	21	pair	13	24.1
food_intake	22	pair	13	24.1
food_intake	23	pair	13	23.8
food_intake	24	pair	13	24.1
food_intake	25	pair	13	24.2
food_intake	26	pair	13	24.3
food_intake	1	veh	14	41.7
food_intake	2	veh	14	30.7
food_intake	3	veh	14	32
food_intake	4	veh	14	31
food_intake	5	veh	14	34.4
food_intake	6	veh	14	32.8
food_intake	7	veh	14	32.5
food_intake	8	veh	14	17.5
food_intake	9	veh	14	33.3
food_intake	10	set	14	27.7
food_intake	11	set	14	21.6
food_intake	12	set	14	27.7
food_intake	13	set	14	26.7
food_intake	14	set	14	27.9
food_intake	15	set	14	28
food_intake	16	set	14	14.6
food_intake	17	set	14	27.6
food_intake	18	pair	14	26.3
food_intake	19	pair	14	26.3
food_intake	20	pair	14	26.4
food_intake	21	pair	14	26.4
food_intake	22	pair	14	26.5
food_intake	23	pair	14	26.2
food_intake	24	pair	14	26.5
food_intake	25	pair	14	26.6
food_intake	26	pair	14	26.7
food_intake	1	veh	15	46.9
food_intake	2	veh	15	33
food_intake	3	veh	15	35.4
food_intake	4	veh	15	33.6
food_intake	5	veh	15	37.6
food_intake	6	veh	15	35.1
food_intake	7	veh	15	34.8
food_intake	8	veh	15	20.2
food_intake	9	veh	15	35.2
food_intake	10	set	15	29.5
food_intake	11	set	15	23.5
food_intake	12	set	15	29.9
food_intake	13	set	15	28.9
food_intake	14	set	15	30
food_intake	15	set	15	30.6
food_intake	16	set	15	16.6
food_intake	17	set	15	30.2
food_intake	18	pair	15	28.4
food_intake	19	pair	15	28.4
food_intake	20	pair	15	28.5
food_intake	21	pair	15	28.5
food_intake	22	pair	15	28.6
food_intake	23	pair	15	28.3
food_intake	24	pair	15	28.6
food_intake	25	pair	15	28.7
food_intake	26	pair	15	28.8
body_weight	26	pair	15	0.5

## Sheet: Fig 5B
Body weight change (g)
variable	mouse	treatment	day	value
body_weight	1	veh	1	0
body_weight	2	veh	1	0
body_weight	3	veh	1	0
body_weight	4	veh	1	0
body_weight	5	veh	1	0
body_weight	6	veh	1	0
body_weight	7	veh	1	0
body_weight	8	veh	1	0
body_weight	9	veh	1	0
body_weight	10	set	1	0
body_weight	11	set	1	0
body_weight	12	set	1	0
body_weight	13	set	1	0
body_weight	14	set	1	0
body_weight	15	set	1	0
body_weight	16	set	1	0
body_weight	17	set	1	0
body_weight	18	pair	1	0
body_weight	19	pair	1	0
body_weight	20	pair	1	0
body_weight	21	pair	1	0
body_weight	22	pair	1	0
body_weight	23	pair	1	0
body_weight	24	pair	1	0
body_weight	25	pair	1	0
body_weight	26	pair	1	0
body_weight	1	veh	2	0.8
body_weight	2	veh	2	1.2
body_weight	3	veh	2	-0.8
body_weight	4	veh	2	0.3
body_weight	5	veh	2	2.9
body_weight	6	veh	2	1.8
body_weight	7	veh	2	-0.4
body_weight	8	veh	2	0.8
body_weight	9	veh	2	-1
body_weight	10	set	2	-0.5
body_weight	11	set	2	-0.6
body_weight	12	set	2	-1.4
body_weight	13	set	2	-1
body_weight	14	set	2	0.2
body_weight	15	set	2	-0.2
body_weight	16	set	2	0.6
body_weight	17	set	2	-0.8
body_weight	18	pair	2	0.6
body_weight	19	pair	2	0.6
body_weight	20	pair	2	0.6
body_weight	21	pair	2	0.6
body_weight	22	pair	2	0.5
body_weight	23	pair	2	0.6
body_weight	24	pair	2	0.2
body_weight	25	pair	2	0.7
body_weight	26	pair	2	0.9
body_weight	1	veh	3	0.3
body_weight	2	veh	3	-0.2
body_weight	3	veh	3	-0.1
body_weight	4	veh	3	0
body_weight	5	veh	3	2.8
body_weight	6	veh	3	1.1
body_weight	7	veh	3	-0.4
body_weight	8	veh	3	1.3
body_weight	9	veh	3	0
body_weight	10	set	3	-1.8
body_weight	11	set	3	-1.1
body_weight	12	set	3	-1.9
body_weight	13	set	3	-1.2
body_weight	14	set	3	-4.1
body_weight	15	set	3	-2.5
body_weight	16	set	3	-0.1
body_weight	17	set	3	-1.4
body_weight	18	pair	3	-0.2
body_weight	19	pair	3	0
body_weight	20	pair	3	-1.4
body_weight	21	pair	3	-0.5
body_weight	22	pair	3	-0.4
body_weight	23	pair	3	0
body_weight	24	pair	3	-0.6
body_weight	25	pair	3	-0.2
body_weight	26	pair	3	-1.1
body_weight	1	veh	4	1
body_weight	2	veh	4	1.5
body_weight	3	veh	4	-1.2
body_weight	4	veh	4	-0.9
body_weight	5	veh	4	2.4
body_weight	6	veh	4	0.7
body_weight	7	veh	4	-0.2
body_weight	8	veh	4	0.9
body_weight	9	veh	4	0.2
body_weight	10	set	4	-2.4
body_weight	11	set	4	-1
body_weight	12	set	4	-0.6
body_weight	13	set	4	-0.2
body_weight	14	set	4	-3.9
body_weight	15	set	4	-2.7
body_weight	16	set	4	0
body_weight	17	set	4	-1.6
body_weight	18	pair	4	-0.4
body_weight	19	pair	4	-0.8
body_weight	20	pair	4	-1.8
body_weight	21	pair	4	-1.6
body_weight	22	pair	4	-1.5
body_weight	23	pair	4	0.2
body_weight	24	pair	4	-0.8
body_weight	25	pair	4	-1
body_weight	26	pair	4	-1.1
body_weight	1	veh	5	0.6
body_weight	2	veh	5	1.4
body_weight	3	veh	5	-1.5
body_weight	4	veh	5	-0.8
body_weight	5	veh	5	2.4
body_weight	6	veh	5	0.7
body_weight	7	veh	5	-0.1
body_weight	8	veh	5	1.7
body_weight	9	veh	5	0.6
body_weight	10	set	5	-2.6
body_weight	11	set	5	-2
body_weight	12	set	5	-1.8
body_weight	13	set	5	-1.7
body_weight	14	set	5	-4.8
body_weight	15	set	5	-2.8
body_weight	16	set	5	0.2
body_weight	17	set	5	-1.2
body_weight	18	pair	5	-0.6
body_weight	19	pair	5	-1.4
body_weight	20	pair	5	-2.8
body_weight	21	pair	5	-2.5
body_weight	22	pair	5	-1.9
body_weight	23	pair	5	-0.5
body_weight	24	pair	5	-1.7
body_weight	25	pair	5	-1.8
body_weight	26	pair	5	-2.4
body_weight	1	veh	6	0.3
body_weight	2	veh	6	1.5
body_weight	3	veh	6	-1.5
body_weight	4	veh	6	-1.3
body_weight	5	veh	6	3.5
body_weight	6	veh	6	1.5
body_weight	7	veh	6	-0.4
body_weight	8	veh	6	1.4
body_weight	9	veh	6	0.8
body_weight	10	set	6	-2.6
body_weight	11	set	6	-2.2
body_weight	12	set	6	-1.7
body_weight	13	set	6	-2
body_weight	14	set	6	-5
body_weight	15	set	6	-2.7
body_weight	16	set	6	0.2
body_weight	17	set	6	-1.2
body_weight	18	pair	6	-1.2
body_weight	19	pair	6	-1.9
body_weight	20	pair	6	-3.2
body_weight	21	pair	6	-3.2
body_weight	22	pair	6	-2.3
body_weight	23	pair	6	-1
body_weight	24	pair	6	-1.8
body_weight	25	pair	6	-2.3
body_weight	26	pair	6	-2.9
body_weight	1	veh	7	1.2
body_weight	2	veh	7	1.3
body_weight	3	veh	7	-1.4
body_weight	4	veh	7	-1.1
body_weight	5	veh	7	3.4
body_weight	6	veh	7	1.5
body_weight	7	veh	7	-0.1
body_weight	8	veh	7	0.4
body_weight	9	veh	7	0.8
body_weight	10	set	7	-2.6
body_weight	11	set	7	-2.4
body_weight	12	set	7	-1.3
body_weight	13	set	7	-2
body_weight	14	set	7	-4.8
body_weight	15	set	7	-2.8
body_weight	16	set	7	0.2
body_weight	17	set	7	-2
body_weight	18	pair	7	-1.1
body_weight	19	pair	7	-2.1
body_weight	20	pair	7	-3.2
body_weight	21	pair	7	-3.4
body_weight	22	pair	7	-2.4
body_weight	23	pair	7	-0.7
body_weight	24	pair	7	-1.7
body_weight	25	pair	7	-2.2
body_weight	26	pair	7	-3
body_weight	1	veh	8	1.3
body_weight	2	veh	8	1.4
body_weight	3	veh	8	-1.2
body_weight	4	veh	8	-1
body_weight	5	veh	8	3.4
body_weight	6	veh	8	0.3
body_weight	7	veh	8	-0.4
body_weight	8	veh	8	-0.5
body_weight	9	veh	8	1
body_weight	10	set	8	-2.8
body_weight	11	set	8	-2.3
body_weight	12	set	8	-1.3
body_weight	13	set	8	-2
body_weight	14	set	8	-4.8
body_weight	15	set	8	-2.5
body_weight	16	set	8	-2.5
body_weight	17	set	8	-1.8
body_weight	18	pair	8	-0.4
body_weight	19	pair	8	-1.7
body_weight	20	pair	8	-3.1
body_weight	21	pair	8	-3
body_weight	22	pair	8	-2
body_weight	23	pair	8	-0.2
body_weight	24	pair	8	-1.1
body_weight	25	pair	8	-1.4
body_weight	26	pair	8	-2
body_weight	1	veh	9	1.4
body_weight	2	veh	9	1.2
body_weight	3	veh	9	-1
body_weight	4	veh	9	-1
body_weight	5	veh	9	4
body_weight	6	veh	9	0.5
body_weight	7	veh	9	-0.2
body_weight	8	veh	9	-2.8
body_weight	9	veh	9	1.5
body_weight	10	set	9	-2.6
body_weight	11	set	9	-2
body_weight	12	set	9	-1.7
body_weight	13	set	9	-2
body_weight	14	set	9	-4.3
body_weight	15	set	9	-2.3
body_weight	16	set	9	-4.2
body_weight	17	set	9	-1.9
body_weight	18	pair	9	-0.1
body_weight	19	pair	9	-1.6
body_weight	20	pair	9	-2.6
body_weight	21	pair	9	-3.4
body_weight	22	pair	9	-2.3
body_weight	23	pair	9	0.1
body_weight	24	pair	9	-1.1
body_weight	25	pair	9	-1
body_weight	26	pair	9	-1.8
body_weight	1	veh	10	1.7
body_weight	2	veh	10	-0.2
body_weight	3	veh	10	-0.8
body_weight	4	veh	10	-1
body_weight	5	veh	10	4.2
body_weight	6	veh	10	0.5
body_weight	7	veh	10	-0.1
body_weight	8	veh	10	-4
body_weight	9	veh	10	1.7
body_weight	10	set	10	-2.6
body_weight	11	set	10	-1.8
body_weight	12	set	10	-1.8
body_weight	13	set	10	-1.9
body_weight	14	set	10	-3.8
body_weight	15	set	10	-2.1
body_weight	16	set	10	-5.6
body_weight	17	set	10	-1.6
body_weight	18	pair	10	0.4
body_weight	19	pair	10	-1.1
body_weight	20	pair	10	-2.4
body_weight	21	pair	10	-3.1
body_weight	22	pair	10	-2
body_weight	23	pair	10	1.1
body_weight	24	pair	10	-1
body_weight	25	pair	10	-0.9
body_weight	26	pair	10	-1.5
body_weight	1	veh	11	2.2
body_weight	2	veh	11	0.5
body_weight	3	veh	11	-0.3
body_weight	4	veh	11	-0.9
body_weight	5	veh	11	4
body_weight	6	veh	11	0.5
body_weight	7	veh	11	0.3
body_weight	8	veh	11	-4.5
body_weight	9	veh	11	1.9
body_weight	10	set	11	-2.3
body_weight	11	set	11	-2.5
body_weight	12	set	11	-1.3
body_weight	13	set	11	-2.5
body_weight	14	set	11	-3.9
body_weight	15	set	11	-1.9
body_weight	16	set	11	-6
body_weight	17	set	11	-1.3
body_weight	18	pair	11	0.7
body_weight	19	pair	11	-0.6
body_weight	20	pair	11	-1.6
body_weight	21	pair	11	-2.3
body_weight	22	pair	11	-1.3
body_weight	23	pair	11	1.6
body_weight	24	pair	11	-0.1
body_weight	25	pair	11	0
body_weight	26	pair	11	-1.1
body_weight	1	veh	12	2.4
body_weight	2	veh	12	-0.3
body_weight	3	veh	12	0.2
body_weight	4	veh	12	-0.7
body_weight	5	veh	12	4.4
body_weight	6	veh	12	0.5
body_weight	7	veh	12	0.2
body_weight	8	veh	12	-4.5
body_weight	9	veh	12	2.4
body_weight	10	set	12	-2.4
body_weight	11	set	12	-2.7
body_weight	12	set	12	-1.2
body_weight	13	set	12	-2.3
body_weight	14	set	12	-3.4
body_weight	15	set	12	-2.2
body_weight	16	set	12	-6.3
body_weight	17	set	12	-1
body_weight	18	pair	12	0.6
body_weight	19	pair	12	-0.6
body_weight	20	pair	12	-2.3
body_weight	21	pair	12	-3.2
body_weight	22	pair	12	-1.4
body_weight	23	pair	12	1.4
body_weight	24	pair	12	0
body_weight	25	pair	12	-0.2
body_weight	26	pair	12	-1.1
body_weight	1	veh	13	2.9
body_weight	2	veh	13	-0.1
body_weight	3	veh	13	0.4
body_weight	4	veh	13	-0.5
body_weight	5	veh	13	4.8
body_weight	6	veh	13	0.6
body_weight	7	veh	13	0.5
body_weight	8	veh	13	-4.7
body_weight	9	veh	13	2.7
body_weight	10	set	13	-1.7
body_weight	11	set	13	-3
body_weight	12	set	13	-1.4
body_weight	13	set	13	-1.7
body_weight	14	set	13	-2.9
body_weight	15	set	13	-2.4
body_weight	16	set	13	-6.3
body_weight	17	set	13	-0.6
body_weight	18	pair	13	1.1
body_weight	19	pair	13	-0.9
body_weight	20	pair	13	-1.7
body_weight	21	pair	13	-3.1
body_weight	22	pair	13	-1.5
body_weight	23	pair	13	1.1
body_weight	24	pair	13	0
body_weight	25	pair	13	0.1
body_weight	26	pair	13	-0.7
body_weight	1	veh	14	1.8
body_weight	2	veh	14	-0.3
body_weight	3	veh	14	0.2
body_weight	4	veh	14	-0.4
body_weight	5	veh	14	5.4
body_weight	6	veh	14	1.3
body_weight	7	veh	14	0.5
body_weight	8	veh	14	-4.5
body_weight	9	veh	14	2.4
body_weight	10	set	14	-2.1
body_weight	11	set	14	-3.2
body_weight	12	set	14	-1.2
body_weight	13	set	14	-1.9
body_weight	14	set	14	-2
body_weight	15	set	14	-1.8
body_weight	16	set	14	-6.5
body_weight	17	set	14	-0.9
body_weight	18	pair	14	1.4
body_weight	19	pair	14	-0.5
body_weight	20	pair	14	-1.8
body_weight	21	pair	14	-3.2
body_weight	22	pair	14	-1.3
body_weight	23	pair	14	-1.6
body_weight	24	pair	14	0.2
body_weight	25	pair	14	0.5
body_weight	26	pair	14	-0.2
body_weight	1	veh	15	3.7
body_weight	2	veh	15	-0.2
body_weight	3	veh	15	1
body_weight	4	veh	15	-0.1
body_weight	5	veh	15	5
body_weight	6	veh	15	1
body_weight	7	veh	15	0.5
body_weight	8	veh	15	-3.7
body_weight	9	veh	15	2.7
body_weight	10	set	15	-1.7
body_weight	11	set	15	-3.5
body_weight	12	set	15	-1.3
body_weight	13	set	15	-1.5
body_weight	14	set	15	-2.5
body_weight	15	set	15	-1.4
body_weight	16	set	15	-6.2
body_weight	17	set	15	-0.7
body_weight	18	pair	15	1.7
body_weight	19	pair	15	0.2
body_weight	20	pair	15	-1.1
body_weight	21	pair	15	-2.5
body_weight	22	pair	15	-1.2
body_weight	23	pair	15	-0.1
body_weight	24	pair	15	0.3
body_weight	25	pair	15	0.6
body_weight	26	pair	15	0.5

[truncated: 62 more sheets: Fig 5C, Fig 5D, Fig 5E, Fig 5F, Fig 5G, Fig 5H, Fig 5I, Fig 5J, Fig 6H, Fig 6I, Fig 7H, Fig 7I, Fig 8K, Fig 8L, Fig 8M, Fig 8N, Fig 8O, Fig 9A, Fig 9B, Fig S1A …]
